# Supplementary material for: Association Between SGLT2 Inhibitor Use and New-Onset Atrial Fibrillation Following Transcatheter Aortic Valve Implantation: A Doubly Robust Inverse Probability Weighted Analysis
Source: J Clin Med. 2026 Jun 21;15(12):4812. doi: 10.3390/jcm15124812 (PMC13302004; doi:10.3390/jcm15124812)
Supplement: Supplementary file 1 [file jcm-15-04812-s001.zip]

Archive with 1 entries (1 files):
- jcm-4365786-supplementary.pdf
